# Supplementary material for: Pre-Exposure Prophylaxis to Prevent Hematophagous Bat-Mediated Rabies Outbreaks in Remote Amazon Communities: Lessons from a Pilot for Public Health Policy
Source: Trop Med Infect Dis. 2024 Aug 14;9(8):179. doi: 10.3390/tropicalmed9080179 (PMC11359154; doi:10.3390/tropicalmed9080179)
Supplement: Supplementary file 1 [file tropicalmed-09-00179-s001.zip]

Archive with 2 entries (2 files):
- S1 - database_dwellings.csv
- S2 - database_individuals.xlsx
