# Supplementary material for: Pre-Exposure Prophylaxis to Prevent Hematophagous Bat-Mediated Rabies Outbreaks in Remote Amazon Communities: Lessons from a Pilot for Public Health Policy
Source: Trop Med Infect Dis. 2024 Aug 14;9(8):179. doi: 10.3390/tropicalmed9080179 (PMC11359154; doi:10.3390/tropicalmed9080179)
Supplement: Supplementary file 1 [file tropicalmed-09-00179-s001.zip › S1 - database_dwellings.csv]

dwelling	aggression_human	presence_domestic_animal	aggression_animal	use_light_night	location
1	no	yes	yes	yes	pacaja_river
2	no	yes	yes	yes	pacaja_river
3	no	yes	yes	yes	pacaja_river
4	yes	yes	yes	yes	pacaja_river
5	no	yes	yes	yes	afluent_river
6	yes	yes	yes	yes	afluent_river
7	no	yes	yes	yes	afluent_river
8	no	yes	no	yes	pacaja_river
9	yes	yes	yes	yes	pacaja_river
10	no	yes	yes	yes	pacaja_river
11	no	yes	yes	yes	pacaja_river
12	no	yes	yes	yes	pacaja_river
13	no	yes	no	yes	pacaja_river
14	no	yes	yes	yes	pacaja_river
15	yes	yes	yes	yes	pacaja_river
16	yes	yes	yes	yes	afluent_river
17	yes	yes	yes	yes	afluent_river
18	yes	yes	yes	yes	afluent_river
19	yes	yes	no	yes	afluent_river
20	no	yes	yes	no	pacaja_river
21	no	yes	yes	no	pacaja_river
22	no	yes	no	no	pacaja_river
23	no	no	no	no	pacaja_river
24	no	yes	no	no	pacaja_river
25	no	yes	yes	no	afluent_river
26	no	yes	yes	no	afluent_river
27	no	yes	yes	no	afluent_river
28	yes	yes	yes	no	afluent_river
29	yes	yes	no	no	afluent_river
30	yes	yes	yes	no	afluent_river
31	yes	yes	yes	no	afluent_river
32	yes	yes	yes	no	afluent_river
33	no	no	no	no	afluent_river
34	yes	yes	yes	no	afluent_river
35	yes	yes	yes	no	afluent_river
36	no	yes	no	yes	pacaja_river
37	no	yes	yes	yes	pacaja_river
38	no	yes	no	yes	afluent_river
39	yes	no	no	yes	afluent_river
40	yes	no	no	yes	afluent_river
41	yes	yes	no	yes	afluent_river
42	yes	yes	yes	yes	afluent_river
43	yes	yes	no	no	afluent_river
44	yes	no	no	no	afluent_river
45	no	yes	yes	yes	afluent_river
46	yes	yes	yes	no	afluent_river
47	yes	no	no	yes	afluent_river
48	yes	yes	yes	no	afluent_river
49	yes	yes	yes	no	afluent_river
50	yes	yes	yes	yes	pacaja_river
51	no	no	no	yes	pacaja_river
52	yes	yes	yes	yes	pacaja_river
53	no	yes	yes	yes	pacaja_river
54	no	yes	no	yes	afluent_river
55	yes	yes	yes	no	afluent_river
56	no	yes	no	yes	afluent_river
57	no	yes	yes	yes	pacaja_river
58	yes	yes	yes	yes	pacaja_river
59	yes	yes	yes	no	pacaja_river
60	yes	yes	no	no	pacaja_river
61	yes	yes	yes	yes	pacaja_river
62	yes	yes	no	no	pacaja_river
63	yes	no	no	yes	pacaja_river
64	no	yes	yes	yes	pacaja_river
65	no	yes	yes	yes	pacaja_river
66	no	yes	no	yes	pacaja_river
67	yes	yes	yes	yes	afluent_river
68	yes	yes	yes	yes	pacaja_river
69	yes	yes	yes	yes	afluent_river
70	yes	yes	yes	yes	pacaja_river
71	no	yes	no	yes	pacaja_river
72	yes	no	no	yes	pacaja_river
73	no	yes	yes	yes	pacaja_river
74	no	yes	no	yes	pacaja_river
75	yes	yes	yes	yes	pacaja_river
76	yes	yes	yes	yes	pacaja_river
77	no	yes	yes	yes	pacaja_river
78	no	yes	yes	yes	pacaja_river
79	no	no	no	yes	pacaja_river
80	no	no	no	no	pacaja_river
81	no	no	no	yes	afluent_river
82	no	yes	no	yes	pacaja_river
83	no	yes	yes	yes	pacaja_river
84	no	yes	no	yes	pacaja_river
85	no	no	no	yes	pacaja_river
86	no	yes	yes	no	pacaja_river
87	no	yes	yes	no	pacaja_river
88	no	no	yes	no	pacaja_river
89	no	yes	yes	no	pacaja_river
90	no	yes	yes	no	pacaja_river
91	no	yes	no	no	pacaja_river
92	no	yes	no	yes	pacaja_river
93	yes	yes	yes	no	pacaja_river
94	yes	yes	no	yes	pacaja_river
95	no	yes	yes	yes	pacaja_river
96	no	no	no	yes	pacaja_river
97	yes	yes	yes	yes	afluent_river
98	no	yes	no	no	afluent_river
99	no	yes	no	yes	pacaja_river
100	no	yes	yes	yes	pacaja_river
101	no	yes	yes	yes	pacaja_river
102	yes	yes	yes	yes	afluent_river
103	yes	yes	yes	no	afluent_river
104	yes	yes	yes	yes	pacaja_river
105	yes	yes	yes	yes	afluent_river
