# Supplementary material for: Pre-Exposure Prophylaxis to Prevent Hematophagous Bat-Mediated Rabies Outbreaks in Remote Amazon Communities: Lessons from a Pilot for Public Health Policy
Source: Trop Med Infect Dis. 2024 Aug 14;9(8):179. doi: 10.3390/tropicalmed9080179 (PMC11359154; doi:10.3390/tropicalmed9080179)
Supplement: Supplementary file 1 [file tropicalmed-09-00179-s001.zip › S2 - database_individuals.xlsx]

## Sheet: Planilha1
individual	sex	age	age_cat	agression	aggression_cat	vaccine_background	presence_domestic_animal	aggression_animal	use_light_night	location	titer_result
1	male	45	adult	distant_past	yes	no	yes	yes	no	afluent_river	0.08
2	male	43	adult	no	no	no	no	no	yes	pacaja_river	0.02
3	male	43	adult	distant_past	yes	no	yes	yes	yes	afluent_river	0.02
4	male	37	adult	distant_past	yes	no	yes	yes	no	afluent_river	0.03
5	female	7	child	no	no	no	yes	yes	no	afluent_river	0.03
6	male	20	young adult	no	no	no	yes	yes	no	pacaja_river	0.02
7	female	18	young adult	no	no	no	yes	yes	no	pacaja_river	0.03
8	male	50	adult	distant_past	yes	no	yes	yes	yes	afluent_river	0.02
9	male	64	elderly	no	no	no	no	no	yes	pacaja_river	0.02
10	male	64	elderly	no	no	no	no	yes	no	pacaja_river	0.02
11	female	48	adult	distant_past	yes	no	yes	yes	yes	pacaja_river	0.06
12	female	29	young adult	no	no	no	yes	yes	yes	pacaja_river	0.02
13	male	50	adult	distant_past	yes	no	yes	yes	yes	afluent_river	0.02
14	male	49	adult	medium_past	yes	no	yes	no	no	pacaja_river	0.03
15	female	44	adult	no	no	no	yes	yes	no	afluent_river	0.02
16	female	42	adult	no	no	no	yes	yes	yes	pacaja_river	0.02
17	male	42	adult	distant_past	yes	no	yes	yes	yes	pacaja_river	0.02
18	male	41	adult	distant_past	yes	no	yes	yes	no	pacaja_river	0.03
19	female	14	adolescent	no	no	no	yes	no	yes	afluent_river	0.02
20	male	58	adult	no	no	no	no	no	no	pacaja_river	0.02
21	male	62	elderly	distant_past	yes	no	yes	no	no	afluent_river	0.03
22	female	21	young adult	no	no	no	yes	no	no	pacaja_river	0.02
23	female	25	young adult	no	no	no	yes	yes	yes	pacaja_river	0.02
24	male	46	adult	no	no	no	yes	no	yes	afluent_river	0.02
25	male	28	young adult	no	no	no	yes	yes	yes	pacaja_river	0.05
26	male	15	adolescent	no	no	no	yes	no	yes	pacaja_river	0.02
27	male	64	elderly	distant_past	yes	no	yes	yes	yes	pacaja_river	0.02
28	female	13	adolescent	no	no	no	yes	yes	no	afluent_river	0.03
29	female	24	young adult	distant_past	yes	no	no	no	yes	afluent_river	0.04
30	female	22	young adult	no	no	no	yes	yes	no	afluent_river	0.04
31	female	16	adolescent	distant_past	yes	no	yes	yes	yes	afluent_river	0.02
32	female	33	adult	no	no	no	yes	no	no	afluent_river	0.03
33	female	22	young adult	no	no	no	no	no	yes	pacaja_river	0.02
34	male	54	adult	distant_past	yes	no	yes	yes	yes	pacaja_river	0.04
35	male	10	child	medium_past	yes	no	yes	yes	yes	afluent_river	0.05
36	male	40	adult	distant_past	yes	no	yes	no	no	pacaja_river	0.02
37	female	37	adult	no	no	no	yes	no	yes	pacaja_river	0.02
38	female	49	adult	no	no	no	yes	yes	yes	pacaja_river	0.02
39	male	22	young adult	no	no	no	yes	yes	no	pacaja_river	0.04
40	female	17	adolescent	no	no	no	yes	no	yes	afluent_river	0.02
41	female	16	adolescent	no	no	no	yes	yes	no	pacaja_river	0.02
42	male	12	adolescent	distant_past	yes	no	yes	yes	yes	afluent_river	0.02
43	male	12	adolescent	no	no	no	yes	yes	yes	pacaja_river	0.02
44	female	20	young adult	no	no	no	yes	yes	yes	pacaja_river	0.02
45	male	22	young adult	no	no	no	yes	yes	yes	pacaja_river	0.03
46	female	34	adult	no	no	no	yes	yes	no	afluent_river	0.02
47	female	36	adult	no	no	no	yes	yes	no	pacaja_river	0.04
48	male	47	adult	no	no	no	no	no	yes	afluent_river	0.03
49	male	13	adolescent	distant_past	yes	no	yes	no	yes	afluent_river	0.03
50	male	13	adolescent	no	no	no	yes	no	yes	pacaja_river	0.03
51	female	10	child	distant_past	yes	no	yes	yes	yes	afluent_river	0.11
52	male	23	young adult	distant_past	yes	no	yes	yes	yes	afluent_river	0.02
53	female	13	adolescent	no	no	no	no	no	yes	pacaja_river	0.04
54	female	11	adolescent	no	no	no	yes	no	no	pacaja_river	0.02
55	female	25	young adult	no	no	no	yes	no	no	afluent_river	0.11
56	female	19	young adult	distant_past	yes	no	yes	yes	yes	afluent_river	0.02
57	male	10	child	no	no	no	yes	yes	yes	pacaja_river	0.02
58	female	18	young adult	no	no	no	yes	yes	no	afluent_river	0.02
59	female	42	adult	distant_past	yes	no	yes	yes	yes	pacaja_river	0.02
60	female	37	adult	no	no	no	yes	yes	no	afluent_river	0.02
61	male	20	young adult	no	no	no	yes	yes	yes	pacaja_river	0.03
62	male	27	young adult	no	no	no	no	no	yes	pacaja_river	0.03
63	female	6	child	distant_past	yes	no	no	no	yes	afluent_river	0.04
64	female	19	young adult	distant_past	yes	no	no	no	yes	afluent_river	0.04
65	female	19	young adult	no	no	no	yes	yes	yes	pacaja_river	0.02
66	male	16	adolescent	no	no	no	yes	yes	yes	pacaja_river	0.02
67	male	6	child	distant_past	yes	no	yes	no	no	afluent_river	0.04
68	male	55	adult	no	no	no	yes	no	no	pacaja_river	0.03
69	male	17	adolescent	no	no	no	yes	yes	yes	afluent_river	0.02
70	male	8	child	medium_past	yes	no	yes	yes	yes	afluent_river	0.03
71	male	6	child	medium_past	yes	no	yes	yes	yes	afluent_river	0.02
72	male	18	young adult	no	no	no	yes	yes	yes	pacaja_river	0.02
73	male	40	adult	distant_past	yes	no	yes	yes	no	afluent_river	0.02
74	male	69	elderly	no	no	no	yes	yes	no	pacaja_river	0.05
75	male	33	adult	no	no	no	yes	no	yes	pacaja_river	0.02
76	male	41	adult	distant_past	yes	no	no	no	no	afluent_river	0.02
77	female	7	child	no	no	no	no	no	no	afluent_river	0.03
78	male	11	adolescent	distant_past	yes	no	yes	yes	yes	afluent_river	0.02
79	male	44	adult	no	no	no	yes	no	no	pacaja_river	0.02
80	female	26	young adult	no	no	no	yes	yes	yes	pacaja_river	0.02
81	male	23	young adult	no	no	no	yes	no	yes	afluent_river	0.03
82	male	20	young adult	no	no	no	yes	yes	no	pacaja_river	0.04
83	female	36	adult	distant_past	yes	no	yes	yes	yes	pacaja_river	0.02
84	male	36	adult	distant_past	yes	no	yes	yes	yes	pacaja_river	0.02
85	female	54	adult	no	no	no	yes	yes	yes	afluent_river	0.03
86	male	46	adult	distant_past	yes	no	yes	yes	yes	afluent_river	0.02
87	male	12	adolescent	no	no	no	yes	yes	yes	afluent_river	0.03
88	male	8	child	no	no	no	yes	no	no	pacaja_river	0.02
89	male	15	adolescent	no	no	no	no	no	no	pacaja_river	0.02
90	male	14	adolescent	no	no	no	yes	yes	yes	pacaja_river	0.02
91	male	70	elderly	distant_past	yes	no	yes	yes	no	afluent_river	0.03
92	male	36	adult	no	no	no	yes	no	yes	pacaja_river	0.03
93	male	17	adolescent	no	no	no	yes	yes	no	pacaja_river	0.03
94	female	41	adult	no	no	no	no	no	no	pacaja_river	0.02
95	female	42	adult	distant_past	yes	no	yes	yes	yes	pacaja_river	0.02
96	female	77	elderly	distant_past	yes	no	yes	yes	yes	pacaja_river	0.02
97	female	72	elderly	distant_past	yes	no	yes	no	yes	afluent_river	0.04
98	female	55	adult	no	no	no	no	no	no	pacaja_river	0.02
99	female	58	adult	distant_past	yes	no	no	no	yes	afluent_river	0.02
100	female	23	young adult	distant_past	yes	no	no	no	yes	pacaja_river	0.03
101	female	46	adult	no	no	no	yes	yes	no	pacaja_river	0.02
102	female	45	adult	no	no	no	yes	no	yes	pacaja_river	0.04
103	female	38	adult	no	no	no	yes	no	yes	pacaja_river	0.03
104	female	42	adult	no	no	no	yes	no	yes	afluent_river	0.04
105	female	73	elderly	distant_past	yes	no	yes	yes	no	afluent_river	0.02
106	female	47	adult	no	no	no	yes	yes	no	pacaja_river	0.02
107	female	49	adult	no	no	no	yes	yes	no	pacaja_river	0.02
108	female	70	elderly	no	no	no	no	no	yes	pacaja_river	0.07
109	male	55	adult	no	no	no	yes	yes	yes	pacaja_river	0.02
110	female	20	young adult	no	no	no	yes	yes	yes	pacaja_river	0.02
111	female	17	adolescent	medium_past	yes	no	yes	yes	no	afluent_river	0.02
112	male	11	adolescent	no	no	no	no	no	no	afluent_river	0.04
113	male	32	adult	no	no	no	yes	no	no	pacaja_river	0.02
114	female	27	young adult	no	no	no	yes	no	yes	pacaja_river	0.05
115	male	20	young adult	no	no	no	yes	no	no	afluent_river	0.03
116	male	54	adult	recent_past	yes	no	yes	yes	yes	afluent_river	0.04
117	female	9	child	medium_past	yes	no	yes	yes	yes	afluent_river	0.02
118	female	26	young adult	distant_past	yes	no	yes	yes	yes	afluent_river	0.02
119	female	20	young adult	no	no	no	yes	no	no	pacaja_river	0.11
120	female	39	adult	no	no	no	no	no	no	afluent_river	0.05
121	male	52	adult	no	no	no	yes	yes	yes	afluent_river	0.02
122	male	65	elderly	distant_past	yes	no	no	no	yes	afluent_river	0.02
123	male	56	adult	distant_past	yes	no	yes	yes	yes	pacaja_river	0.03
124	male	60	adult	recent_past	yes	no	yes	yes	yes	pacaja_river	0.03
125	male	63	elderly	distant_past	yes	no	yes	yes	yes	pacaja_river	0.07
126	female	26	young adult	distant_past	yes	no	yes	yes	no	afluent_river	0.04
127	male	13	adolescent	no	no	no	yes	yes	yes	pacaja_river	0.02
128	male	22	young adult	no	no	no	no	no	yes	pacaja_river	0.02
129	male	14	adolescent	no	no	no	yes	yes	yes	pacaja_river	0.02
130	female	22	young adult	no	no	no	yes	yes	yes	pacaja_river	0.02
131	female	61	elderly	distant_past	yes	no	yes	no	yes	afluent_river	0.02
132	male	11	adolescent	no	no	no	yes	no	yes	pacaja_river	0.03
133	male	36	adult	recent_past	yes	no	yes	yes	yes	pacaja_river	0.02
134	male	61	elderly	no	no	no	yes	yes	yes	pacaja_river	0.02
135	male	73	elderly	distant_past	yes	no	yes	no	yes	pacaja_river	0.02
136	male	78	elderly	distant_past	yes	no	yes	no	yes	afluent_river	0.03
137	male	74	elderly	no	no	no	yes	no	no	afluent_river	0.03
138	male	68	elderly	distant_past	yes	no	yes	yes	no	afluent_river	0.02
139	female	7	child	no	no	no	yes	yes	yes	pacaja_river	0.04
140	female	23	young adult	no	no	no	yes	yes	yes	pacaja_river	0.02
141	female	17	adolescent	no	no	no	yes	no	yes	afluent_river	0.03
142	male	10	child	no	no	no	yes	yes	yes	afluent_river	0.02
143	male	3	child	no	no	no	no	no	yes	pacaja_river	0.05
144	male	14	adolescent	no	no	no	yes	yes	no	afluent_river	0.04
145	female	6	child	no	no	no	yes	yes	no	afluent_river	0.02
146	male	65	elderly	no	no	no	yes	yes	yes	afluent_river	0.02
147	female	21	young adult	no	no	no	yes	yes	no	afluent_river	0.03
148	female	12	adolescent	no	no	no	yes	yes	yes	afluent_river	0.02
149	male	33	adult	distant_past	yes	no	no	no	yes	pacaja_river	0.02
150	female	44	adult	distant_past	yes	no	yes	no	no	afluent_river	0.03
151	female	12	adolescent	no	no	no	yes	yes	yes	pacaja_river	0.02
152	male	65	elderly	no	no	no	yes	yes	yes	pacaja_river	0.03
153	female	18	young adult	no	no	no	yes	no	yes	pacaja_river	0.03
154	male	5	child	no	no	no	yes	yes	yes	pacaja_river	0.02
155	female	20	young adult	no	no	no	yes	no	yes	afluent_river	0.02
156	female	13	adolescent	distant_past	yes	no	yes	yes	yes	afluent_river	0.1
157	female	36	adult	no	no	no	no	no	yes	pacaja_river	0.02
158	female	19	young adult	medium_past	yes	no	yes	yes	yes	pacaja_river	0.02
159	male	29	young adult	distant_past	yes	no	yes	yes	no	afluent_river	0.02
160	male	44	adult	distant_past	yes	no	yes	yes	no	afluent_river	0.02
161	male	11	adolescent	no	no	no	yes	yes	no	pacaja_river	0.03
162	male	35	adult	no	no	no	yes	yes	no	afluent_river	0.03
163	male	8	child	no	no	no	yes	yes	yes	pacaja_river	0.02
164	male	7	child	no	no	no	yes	yes	no	pacaja_river	0.02
165	male	49	adult	no	no	no	yes	yes	yes	pacaja_river	0.13
166	male	8	child	no	no	no	yes	yes	no	afluent_river	0.02
